# Supplementary material for: Aberrant regulation of a poison exon caused by a non-coding variant in a mouse model of Scn1a-associated epileptic encephalopathy
Source: PLoS Genet. 2021 Jan 7;17(1):e1009195. doi: 10.1371/journal.pgen.1009195 (PMC7790302; doi:10.1371/journal.pgen.1009195)
Supplement: S1 Table — (XLSX) [file pgen.1009195.s006.xlsx]

## Sheet: Fig 2
Figure	Genotype	% Scn1a+/+
2B	Scn1a +/+	63.5507
2B	Scn1a +/+	111.727
2B	Scn1a +/+	106.214
2B	Scn1a +/+	118.508
2B	Scn1a +/KI	56.4474
2B	Scn1a +/KI	43.8297
2B	Scn1a +/KI	47.335
2B	Scn1a +/KI	55.7475
2C	Scn1a +/+	249.851
2C	Scn1a +/+	525.884
2C	Scn1a +/+	397.547
2C	Scn1a +/+	378.044
2C	Scn1a +/KI	196.533
2C	Scn1a +/KI	183.11
2C	Scn1a +/KI	304.459
2C	Scn1a +/KI	208.837
2E	Scn1a +/+	89.4901
2E	Scn1a +/+	110.51
2E	Scn1a +/KI	48.0749
2E	Scn1a +/KI	59.7294
2E	Scn1a +/KI	47.4506
2F	Scn1a +/+	92.3077
2F	Scn1a +/+	107.692
2F	Scn1a +/KI	118.881
2F	Scn1a +/KI	109.557
2F	Scn1a +/KI	97.4359
2H	Scn1a +/+	94.5783
2H	Scn1a +/+	105.422
2H	Scn1a +/KI	44.1566
2H	Scn1a +/KI	56.5663
2H	Scn1a +/KI	40.3012
2I	Scn1a +/+	93.0423
2I	Scn1a +/+	106.958
2I	Scn1a +/KI	111.869
2I	Scn1a +/KI	104.502
2I	Scn1a +/KI	84.3111

## Sheet: Fig 3
Figure 3A				Figure 3B										Figure 3C			Figure 3D			Figure 3E			Figure 3F
Age, months	Scn1a +/+	Scn1a +/KI		Time, min	Scn1a +/+									Scn1a +/+	Scn1a +/KI		Scn1a +/+	Scn1a +/KI		Scn1a +/+	Scn1a +/KI		Scn1a +/+	Scn1a +/KI
0.833333		1		1	212.301	583.664	220.345	332.086	407.886	347.42	375.647	428.602		1037.6	5082.54		16	30		4.65833	1.55		305	520
1.12		1		2	58.3492	380.093	40.928	129.211	122.907	118.259	231.125	265.004		3308.7	3976.26		94	30		2.475	2.8		625	535
1.12		1		3	0	275.97	2.83981	130.057	2.83981	85.1011	152.846	164.963		1250.64	4472.41		6	148		3.75	5.81667		411	766
1.12		1		4	325.162	420.394	201.494	157.659	176.824	167.655	203.539	341.588		2648.92	5365.48		54	148		0.725	0.591667		562	653
1.38		1		5	210.525	313.607	91.6969	287.109	117.597	222.031	168.369	361.646		1912.91	6259.19		20	166		12.3	10.3667		382	433
1.38		1		6	0	251.899	202.633	215.135	122.883	135.839	168.977	210.907		2005.45	3014.78		58	78		2.15833	7.39167		681	586
1.7		1		7	22.6955	262.131	49.759	474.842	165.589	213.2	241.404	395.998		2035.28			12			4.09167			459
1.7		1		8	7.91981	384.29	109.09	234.807	332.244	280.636	129.054	167.226		2828			50			0.558333			671
1.8	1			9	2.83981	223.46	203.703	333.33	249.749	287.717	203.516	264.323
1.84		1		10	197.803	213.191	128.156	354.687	214.39	147.594	160.806	227.745
1.88		0
1.88	0			Time, min	Scn1a +/KI
1.88	0			1	578.017	664.547	702.428	885.033	930.979	728.812
1.91		0		2	484.314	585.648	341.674	604.751	676.266	357.13
1.91		0		3	483.98	409.226	365.562	585.609	721.327	281.039
1.91	0			4	380.599	221.276	540.625	586.558	687.491	280.666
1.91	0			5	461.77	550.035	329.105	530.578	543.569	114.158
1.91	0			6	484.425	374.403	183.071	412.265	602.597	140.24
1.91	0			7	443.818	416.605	523.522	499.959	455.879	291.308
1.91	0			8	496.002	112.153	478.983	435.841	511.513	261.941
1.91	0			9	617.501	215.811	612.662	385.686	510.566	302.558
1.91	0			10	652.116	426.558	394.78	439.205	619.003	256.931
1.91	0
3.72	0
3.72	0
3.72	0
3.72	0
3.72	0
3.72	0
3.72	0
5.9	0
5.9	0
5.9	0
5.9	0
5.9	0
5.9	0
5.9	0
5.9	0
5.9	0
5.9	0
5.9	0
5.9	0
5.9	0
5.9	0
5.9	0
5.9	0
5.9	0
5.9	0
5.9	0
5.9	0
5.9	0
5.9	0
5.9	0
5.9	0
5.9	0
8.3	0
8.3	0
8.3	0
8.3	0
8.3	0
8.3	0
8.3	0
8.3	0
8.3	0
9.66667	0
9.66667	0
9.83333	0
9.83333	0
10.3333	0
11.5667	0
12.4	0
12.4	0
12.4	0
12.4	0
12.4	0
12.4	0
13.8	1
13.8	0
13.8	0
13.8	0
13.9667	1
14.4667		1
14.4667		1
14.6333	0
14.6333	0
14.6333	0
14.6333	0
14.6333	0
14.6333	0
14.6333	0
14.6333	0
14.6333	0
14.6333	0
14.6667	0
14.6667	0
15.5667		1
15.5667		1
18.8667		0
19.7		0
19.7333	0
19.7333	0
20.2333		0
26.3667		0
26.8667		0
26.8667		0

## Sheet: Fig 4
Genotype	% 20N
Scn1a +/+	1.36118
Scn1a +/+	0.959834
Scn1a +/+	0.92329
Scn1a +/+	0.620652
Scn1a +/KI	5.05901
Scn1a +/KI	5.54373
Scn1a +/KI	4.23058
Scn1a +/KI	4.35254

## Sheet: Fig 5
Fig 5A: Scn1a exon 20N inclusion						Fig 5A; Scn1a mRNA counts
Stage	%20N	Mean	SEM			Stage	Scn1a Counts	Mean	SEM
E14.5a	91.6259	70.2696	21.3563			E14.5a	788.826	850.277	61.4506
E14.5b	48.9133					E14.5b	911.727
E16.5a	29.525	38.4885	8.96354			E16.5a	1356.48	1362.17	5.68714
E16.5b	47.4521					E16.5b	1367.85
P0a	37.8307	42.6205	4.78981			P0a	2082.53	2057.92	24.6061
P0b	47.4104					P0b	2033.32
P4a	50.3326	53.4573	3.12473			P4a	2188.17	2173.75	14.4135
P4b	56.5821					P4b	2159.34
P7b	37.5891	36.8238	0.76527			P7a	3256.95	3089.21	167.742
P7a	36.0585					P7b	2921.46
P15b	9.24148	10.7533	1.51182			P15a	6917.05	6918.06	1.0168
P15a	12.2651					P15b	6919.08
P30a	4.50466	4.0203	0.484358			P30a	10068	9844.73	223.265
P30b	3.53595					P30b	9621.46
P110b	11.2379	10.0961	1.14184			P110a	9103.6	8794.61	308.992
P110a	8.95423					P110b	8485.62
P630b	7.97968	6.85127	1.12841			P630a	10325	10560	235.054
P630a	5.72286					P630b	10795.1
Fig 5C; Scn8a exon 18N inclusion						Fig 5C; Scn8a mRNA counts
Stage	%18N	Mean	SEM			Stage	Scn8a counts	Mean	SEM
E14.5a	47.6401	54.5566	6.91651			E14.5a	3388.26	3586.77	198.51
E14.5b	61.4731					E14.5b	3785.28
E16.5a	28.7859	41.0303	12.2445			E16.5a	3618.21	3683.49	65.2783
E16.5b	53.2748					E16.5b	3748.77
P0a	30.8379	32.5142	1.67629			P0a	4885.77	4587.84	297.93
P0b	34.1905					P0b	4289.91
P4a	12.4455	12.133	0.312458			P4a	6725.8	6802.07	76.2682
P4b	11.8206					P4b	6878.33
P7b	9.96185	8.43776	1.52409			P7a	11617.5	11545.4	72.1342
P7a	6.91367					P7b	11473.3
P15b	2.61537	2.70721	0.0918384			P15a	17893.7	17578.3	315.469
P15a	2.79905					P15b	17262.8
P30a	1.67223	2.33126	0.659028			P30a	19473.1	19599.3	126.298
P30b	2.99029					P30b	19725.6
P110b	1.7634	2.67703	0.913624			P110a	19302.1	18162	1140.06
P110a	3.59065					P110b	17022
P630b	0.965203	1.51767	0.55247			P630a	18585	18741.4	156.46
P630a	2.07014					P630b	18897.9

## Sheet: S2 Fig
Genotype	Gapdh counts
Scn1a +/+	41.6419
Scn1a +/+	56.1089
Scn1a +/+	49.4601
Scn1a +/+	44.8527
Scn1a +/KI	60.2278
Scn1a +/KI	42.7623
Scn1a +/KI	31.5735
Scn1a +/KI	76.8222

## Sheet: S Fig 3
S Fig 3A			S Fig 3B			S Fig 3C			S Fig 3D			S Fig 3E
Scn1a +/+	Scn1a +/KI		Scn1a +/+	Scn1a +/KI		Scn1a +/+	Scn1a +/KI		Scn1a +/+	Scn1a +/KI		Scn1a +/+	Scn1a +/KI
28.67	11.33		56.6667	60.6667		18	14		51.02	48.94		411.523	469.437
9	8.33		81.6667	86.3333		21	13		49.28	50		712.085	606.348
0	34.33		93.3333	56.6667		2	29		51.85	51.11		261.176	579.156
19.67	38		72.3333	49		27	24		50.94	49.23		580.903	753.271
18.67	35		62.3333	51		18	29		45.24	50.63		389.961	808.225
25	40.33		70	51.3333		22	32		47.17	46.67		590.38	516.319
31.33			59.3333			16			48.89			473.039
7.33			81			12			45.9			568.172

## Sheet: S Fig 4
S Fig 4A			S Fig 4B										S Fig 4C										S Fig 4D
Scn1a +/+	Scn1a +/KI			Top										Lego										Lego
33.3333	100		Scn1a +/+	45.6	47.5	12.5	41.5	35.3	54.6	24.2	27		Scn1a +/+	48.8	30.5	34.8	21	21.4	44.2	46	22.7		Scn1a +/+	21.8	12.1	5.1	7.6	5.4	16.8	19.8	11.6
66.6667	33.3333		Scn1a +/KI	60.6	52.5	32.7	31.3	54.2	44.6				Scn1a +/KI	53.6	46.4	22.1	35.4	27.9	39.6				Scn1a +/KI	10.9	14.8	3.5	6.1	12.8	12.7
	33.3333
66.6667	83.3333			Bottom										Stranger										Stranger
33.3333	50		Scn1a +/+	27.8	38.8	70.3	33.4	26	27.6	64.7	48.2		Scn1a +/+	47.8	38.2	51.1	47.5	58.5	25.8	35.3	43.2		Scn1a +/+	26.2	8.4	16.3	14.9	22	11	13.5	10.8
33.3333	0		Scn1a +/KI	23.3	21.1	45.8	39.6	16.1	29.2				Scn1a +/KI	38.8	30.9	66.8	43.1	51.3	43.9				Scn1a +/KI	13.3	14.9	17.6	14.1	24.7	26.6
66.6667
33.3333
66.6667

## Sheet: SRA_runs
Mouse	Genotype	Expreiment	Run	BioSample	Geo_Accession
M1	Scn1a +/KI	SRX8631351	SRR12107227	SAMN15398245	GSM4644546
M2	Scn1a +/KI	SRX8631352	SRR12107228	SAMN15398244	GSM4644547
M4	Scn1a +/+	SRX8631353	SRR12107229	SAMN15398251	GSM4644548
M5	Scn1a +/+	SRX8631354	SRR12107230	SAMN15398250	GSM4644549
M8	Scn1a +/KI	SRX8631355	SRR12107231	SAMN15398249	GSM4644550
M22	Scn1a +/+	SRX8631356	SRR12107232	SAMN15398248	GSM4644551
M23	Scn1a +/+	SRX8631357	SRR12107233	SAMN15398247	GSM4644552
M27	Scn1a +/KI	SRX8631358	SRR12107234	SAMN15398246	GSM4644553
